# Supplementary material for: Evaluation of RNA Interference for Control of the Grape Mealybug Pseudococcus maritimus (Hemiptera: Pseudococcidae)
Source: Insects. 2020 Oct 28;11(11):739. doi: 10.3390/insects11110739 (PMC7692628; doi:10.3390/insects11110739)
Supplement: Supplementary file 1 [file insects-11-00739-s001.zip]

Archive with 8 entries (7 files):
- supplementary/
- supplementary/Dataset S1.xlsx
- supplementary/Supp_Fig_S1_AQP.pdf
- supplementary/Supp_Fig_S2_SUC.pdf
- supplementary/Supp_Fig_S3_NUC.pdf
- supplementary/Supp_Fig_S4_Btub.pdf
- supplementary/Supp_Fig_S5_dsRNA.pdf
- supplementary/Supp_methods_tables.docx
