# Supplementary material for: Evaluation of RNA Interference for Control of the Grape Mealybug Pseudococcus maritimus (Hemiptera: Pseudococcidae)
Source: Insects. 2020 Oct 28;11(11):739. doi: 10.3390/insects11110739 (PMC7692628; doi:10.3390/insects11110739)
Supplement: Supplementary file 1 [file insects-11-00739-s001.zip › supplementary/Dataset S1.xlsx]

## Sheet: Dataset S1A
Dataset S1. Mortality of Pseudococcus maritimus in RNAi experiments. A. Raw data
Experiment	Treatment	Total mealybug	Mealybugs survived	Mealybugs died
Experiment-1	Diet	25	18	7
	dsGFP	26	16	10
	dsNUC1+dsGFP	25	19	6
	dsAQP1+dsSUC1	26	19	7
	dsNUC1+dsAQP1+dsSUC1	25	13	12
Experiment-2	Diet	22	21	1
	dsGFP	21	18	3
	dsNUC1+dsGFP	22	20	2
	dsAQP1+dsSUC1	22	17	5
	dsNUC1+dsAQP1+dsSUC1	22	17	5
Experiment-3	Diet	14	12	2
	dsGFP	14	10	4
	dsNUC1+dsGFP	14	10	4
	dsAQP1+dsSUC1	14	11	3
	dsNUC1+dsAQP1+dsSUC1	14	9	5
Experiment-4	Diet	18	13	5
	dsGFP	18	15	3
	dsNUC1+dsGFP	17	14	3
	dsAQP1+dsSUC1	16	9	7
	dsNUC1+dsAQP1+dsSUC1	17	10	7

## Sheet: Dataset S1B
Dataset S1. Mortality of Pseudococcus maritimus in RNAi experiments. B. Statistics
Effect of RNAi treatments on P. maritimus survival
Treatments compared	Estimate	Std. Error	Z-value	Pr(>|z|)
Diet/dsGFP	-0.36741	0.38936	-0.944	0.3454
Diet/dsNUC1+dsGFP	-0.01841	0.40882	-0.045	0.9641
Diet/dsAQP1+dsSUC1	-0.5294	0.3849	-1.375	0.169
Diet/ dsNUC1+dsAQP1+dsSUC1	-0.95008*	0.37424	-2.539	0.0111
Diet without dsRNA was used as the reference and other treatments were compared to the intercept.
Estimate with p<0.05 are in bold and marked with single asterisk.
